# Supplementary material for: Assessing the Relationship between Systemic Immune-Inflammation Index and Metabolic Syndrome in Children with Obesity
Source: Int J Mol Sci. 2023 May 8;24(9):8414. doi: 10.3390/ijms24098414 (PMC10179406; doi:10.3390/ijms24098414)
Supplement: Supplementary file 1 [file ijms-24-08414-s001.zip]

Archive with 1 entries (1 files):
- ijms-2350140-supplementary.pdf
